# Supplementary material for: ER stress induced mitochondrial dysfunction drives Treg instability in coronary artery disease
Source: EMBO Mol Med. 2025 Oct 21;17(12):3250–74. doi: 10.1038/s44321-025-00322-3 (PMC12686412; doi:10.1038/s44321-025-00322-3)
Supplement: Supplementary file 3 — Source data Fig. 1 [file 44321_2025_322_MOESM3_ESM.zip]

Archive with 40 entries (30 files):
- EMM-2025-21765_Source data Figure 1/
- __MACOSX/._EMM-2025-21765_Source data Figure 1
- EMM-2025-21765_Source data Figure 1/.DS_Store
- __MACOSX/EMM-2025-21765_Source data Figure 1/._.DS_Store
- EMM-2025-21765_Source data Figure 1/EMM-2025-21765_Source data Figure 1i/
- __MACOSX/EMM-2025-21765_Source data Figure 1/._EMM-2025-21765_Source data Figure 1i
- EMM-2025-21765_Source data Figure 1/EMM-2025-21765_Source data Figure 1g/
- __MACOSX/EMM-2025-21765_Source data Figure 1/._EMM-2025-21765_Source data Figure 1g
- EMM-2025-21765_Source data Figure 1/EMM-2025-21765_Source data Figure 1f/
- __MACOSX/EMM-2025-21765_Source data Figure 1/._EMM-2025-21765_Source data Figure 1f
- EMM-2025-21765_Source data Figure 1/EMM-2025-21765_Source data Figure 1h/
- __MACOSX/EMM-2025-21765_Source data Figure 1/._EMM-2025-21765_Source data Figure 1h
- EMM-2025-21765_Source data Figure 1/EMM-2025-21765_Source data Figure 1j/
- __MACOSX/EMM-2025-21765_Source data Figure 1/._EMM-2025-21765_Source data Figure 1j
- EMM-2025-21765_Source data Figure 1/EMM-2025-21765_Source data Figure 1d/
- __MACOSX/EMM-2025-21765_Source data Figure 1/._EMM-2025-21765_Source data Figure 1d
- EMM-2025-21765_Source data Figure 1/EMM-2025-21765_Source data Figure 1c/
- __MACOSX/EMM-2025-21765_Source data Figure 1/._EMM-2025-21765_Source data Figure 1c
- EMM-2025-21765_Source data Figure 1/EMM-2025-21765_Source data Figure 1e/
- __MACOSX/EMM-2025-21765_Source data Figure 1/._EMM-2025-21765_Source data Figure 1e
- EMM-2025-21765_Source data Figure 1/EMM-2025-21765_Source data Figure 1k/
- __MACOSX/EMM-2025-21765_Source data Figure 1/._EMM-2025-21765_Source data Figure 1k
- EMM-2025-21765_Source data Figure 1/EMM-2025-21765_Source data Figure 1i/Western blot for Figure 1i.tif
- __MACOSX/EMM-2025-21765_Source data Figure 1/EMM-2025-21765_Source data Figure 1i/._Western blot for Figure 1i.tif
- EMM-2025-21765_Source data Figure 1/EMM-2025-21765_Source data Figure 1g/Numerical data Figure 1g.xlsx
- __MACOSX/EMM-2025-21765_Source data Figure 1/EMM-2025-21765_Source data Figure 1g/._Numerical data Figure 1g.xlsx
- EMM-2025-21765_Source data Figure 1/EMM-2025-21765_Source data Figure 1f/Numerical data Figure 1f.xlsx
- __MACOSX/EMM-2025-21765_Source data Figure 1/EMM-2025-21765_Source data Figure 1f/._Numerical data Figure 1f.xlsx
- EMM-2025-21765_Source data Figure 1/EMM-2025-21765_Source data Figure 1h/Numerical data Figure 1h.xlsx
- __MACOSX/EMM-2025-21765_Source data Figure 1/EMM-2025-21765_Source data Figure 1h/._Numerical data Figure 1h.xlsx
- EMM-2025-21765_Source data Figure 1/EMM-2025-21765_Source data Figure 1j/Numerical data Figure 1j.xlsx
- __MACOSX/EMM-2025-21765_Source data Figure 1/EMM-2025-21765_Source data Figure 1j/._Numerical data Figure 1j.xlsx
- EMM-2025-21765_Source data Figure 1/EMM-2025-21765_Source data Figure 1d/Numerical data Figure 1d.xlsx
- __MACOSX/EMM-2025-21765_Source data Figure 1/EMM-2025-21765_Source data Figure 1d/._Numerical data Figure 1d.xlsx
- EMM-2025-21765_Source data Figure 1/EMM-2025-21765_Source data Figure 1c/Numerical data Figure 1c.xlsx
- __MACOSX/EMM-2025-21765_Source data Figure 1/EMM-2025-21765_Source data Figure 1c/._Numerical data Figure 1c.xlsx
- EMM-2025-21765_Source data Figure 1/EMM-2025-21765_Source data Figure 1e/Numerical data Figure 1e.xlsx
- __MACOSX/EMM-2025-21765_Source data Figure 1/EMM-2025-21765_Source data Figure 1e/._Numerical data Figure 1e.xlsx
- EMM-2025-21765_Source data Figure 1/EMM-2025-21765_Source data Figure 1k/Numerical data Figure 1k.xlsx
- __MACOSX/EMM-2025-21765_Source data Figure 1/EMM-2025-21765_Source data Figure 1k/._Numerical data Figure 1k.xlsx
