# Supplementary material for: ER stress induced mitochondrial dysfunction drives Treg instability in coronary artery disease
Source: EMBO Mol Med. 2025 Oct 21;17(12):3250–74. doi: 10.1038/s44321-025-00322-3 (PMC12686412; doi:10.1038/s44321-025-00322-3)
Supplement: Supplementary file 3 — Source data Fig. 1 [file 44321_2025_322_MOESM3_ESM.zip › EMM-2025-21765_Source data Figure 1/EMM-2025-21765_Source data Figure 1g/Numerical data Figure 1g.xlsx]

## Sheet: Figure 1g
	Frequency of cells expressing CHOP
	Tregs	exTregs
Donor 1	4.51	19.8
Donor 2	1.95	29.2
Donor 3	7.41	38
Donor 4	2.97	23.6
Donor 5	2.84	26.9
