# Supplementary material for: ER stress induced mitochondrial dysfunction drives Treg instability in coronary artery disease
Source: EMBO Mol Med. 2025 Oct 21;17(12):3250–74. doi: 10.1038/s44321-025-00322-3 (PMC12686412; doi:10.1038/s44321-025-00322-3)
Supplement: Supplementary file 3 — Source data Fig. 1 [file 44321_2025_322_MOESM3_ESM.zip › EMM-2025-21765_Source data Figure 1/EMM-2025-21765_Source data Figure 1f/Numerical data Figure 1f.xlsx]

## Sheet: Figure 1f
	Relative MFI of ER Tracker
	Tregs	exTregs
Donor 1	91.1142	151.36
Donor 2	108.886	165.898
Donor 3	100.453	121.996
Donor 4	109.015	138.683
Donor 5	90.382	132.469
Donor 6	100.15	180.024
Donor 7	99.9308	84.5
Donor 8	87.0886	82.9429
Donor 9	112.981	137.177
