# Supplementary material for: ER stress induced mitochondrial dysfunction drives Treg instability in coronary artery disease
Source: EMBO Mol Med. 2025 Oct 21;17(12):3250–74. doi: 10.1038/s44321-025-00322-3 (PMC12686412; doi:10.1038/s44321-025-00322-3)
Supplement: Supplementary file 3 — Source data Fig. 1 [file 44321_2025_322_MOESM3_ESM.zip › EMM-2025-21765_Source data Figure 1/EMM-2025-21765_Source data Figure 1h/Numerical data Figure 1h.xlsx]

## Sheet: Figure 1h
	Relative MFI of proteostat
	Tregs	exTregs	Treg_MG132
Donor 1	100	237.296	213.462
Donor 2	100	237.34	238.989
Donor 3	100	238.459	172.322
Donor 4	100	267.619	172.381
