# Supplementary material for: ER stress induced mitochondrial dysfunction drives Treg instability in coronary artery disease
Source: EMBO Mol Med. 2025 Oct 21;17(12):3250–74. doi: 10.1038/s44321-025-00322-3 (PMC12686412; doi:10.1038/s44321-025-00322-3)
Supplement: Supplementary file 3 — Source data Fig. 1 [file 44321_2025_322_MOESM3_ESM.zip › EMM-2025-21765_Source data Figure 1/EMM-2025-21765_Source data Figure 1j/Numerical data Figure 1j.xlsx]

## Sheet: Figure 1j
	Relative frequency of FOXP3+CD25+ iTregs
	Untreated	Tunicamycin
Donor 1	94.7997	59.335
Donor 2	93.0946	61.3811
Donor 3	106.394	74.6803
Donor 4	105.712	68.8832
