# Supplementary material for: ER stress induced mitochondrial dysfunction drives Treg instability in coronary artery disease
Source: EMBO Mol Med. 2025 Oct 21;17(12):3250–74. doi: 10.1038/s44321-025-00322-3 (PMC12686412; doi:10.1038/s44321-025-00322-3)
Supplement: Supplementary file 3 — Source data Fig. 1 [file 44321_2025_322_MOESM3_ESM.zip › EMM-2025-21765_Source data Figure 1/EMM-2025-21765_Source data Figure 1d/Numerical data Figure 1d.xlsx]

## Sheet: Figure 1d
	Relative MFI of IRE1
	Treg	exTreg
Donor 1	100	513.294
Donor 2	100	250.137
Donor 3	100	294.574
Donor 4	100	458.949
