# Supplementary material for: ER stress induced mitochondrial dysfunction drives Treg instability in coronary artery disease
Source: EMBO Mol Med. 2025 Oct 21;17(12):3250–74. doi: 10.1038/s44321-025-00322-3 (PMC12686412; doi:10.1038/s44321-025-00322-3)
Supplement: Supplementary file 3 — Source data Fig. 1 [file 44321_2025_322_MOESM3_ESM.zip › EMM-2025-21765_Source data Figure 1/EMM-2025-21765_Source data Figure 1c/Numerical data Figure 1c.xlsx]

## Sheet: Figure 1c
	Frequency of cells expressing BiP
	Tregs	exTregs
Donor 1	0	15.65
Donor 2	35.43	62.05
Donor 3	23.83	56.05
Donor 4	8.71	38.55
Donor 5	24.23	66.05
