# Supplementary material for: ER stress induced mitochondrial dysfunction drives Treg instability in coronary artery disease
Source: EMBO Mol Med. 2025 Oct 21;17(12):3250–74. doi: 10.1038/s44321-025-00322-3 (PMC12686412; doi:10.1038/s44321-025-00322-3)
Supplement: Supplementary file 3 — Source data Fig. 1 [file 44321_2025_322_MOESM3_ESM.zip › EMM-2025-21765_Source data Figure 1/EMM-2025-21765_Source data Figure 1e/Numerical data Figure 1e.xlsx]

## Sheet: Figure 1e
	Relative MFI of PERK
	Treg	exTreg
Donor 1	100	308.757
Donor 2	100	229.343
Donor 3	100	290.792
Donor 4	100	165.811
