# Supplementary material for: ER stress induced mitochondrial dysfunction drives Treg instability in coronary artery disease
Source: EMBO Mol Med. 2025 Oct 21;17(12):3250–74. doi: 10.1038/s44321-025-00322-3 (PMC12686412; doi:10.1038/s44321-025-00322-3)
Supplement: Supplementary file 3 — Source data Fig. 1 [file 44321_2025_322_MOESM3_ESM.zip › EMM-2025-21765_Source data Figure 1/EMM-2025-21765_Source data Figure 1k/Numerical data Figure 1k.xlsx]

## Sheet: Figure 1k
	Frequency of FOXP3+CD25+ cells (in total CD4+CD8+ cells)
	Untreated	Tunicamycin
Donor 1	1.34	0.3
Donor 2	3.93	0.37
Donor 3	2.7	0.18
Donor 4	1.09	0.18
