# Supplementary material for: ER stress induced mitochondrial dysfunction drives Treg instability in coronary artery disease
Source: EMBO Mol Med. 2025 Oct 21;17(12):3250–74. doi: 10.1038/s44321-025-00322-3 (PMC12686412; doi:10.1038/s44321-025-00322-3)
Supplement: Supplementary file 4 — Source data Fig. 2 [file 44321_2025_322_MOESM4_ESM.zip]

Archive with 52 entries (40 files):
- EMM-2025-21765_Source data Figure 2/
- __MACOSX/._EMM-2025-21765_Source data Figure 2
- EMM-2025-21765_Source data Figure 2/.DS_Store
- __MACOSX/EMM-2025-21765_Source data Figure 2/._.DS_Store
- EMM-2025-21765_Source data Figure 2/EMM-2025-21765_Source data Figure 2a/
- __MACOSX/EMM-2025-21765_Source data Figure 2/._EMM-2025-21765_Source data Figure 2a
- EMM-2025-21765_Source data Figure 2/EMM-2025-21765_Source data Figure 2f/
- __MACOSX/EMM-2025-21765_Source data Figure 2/._EMM-2025-21765_Source data Figure 2f
- EMM-2025-21765_Source data Figure 2/EMM-2025-21765_Source data Figure 2h/
- __MACOSX/EMM-2025-21765_Source data Figure 2/._EMM-2025-21765_Source data Figure 2h
- EMM-2025-21765_Source data Figure 2/EMM-2025-21765_Source data Figure 2i/
- __MACOSX/EMM-2025-21765_Source data Figure 2/._EMM-2025-21765_Source data Figure 2i
- EMM-2025-21765_Source data Figure 2/EMM-2025-21765_Source data Figure 2g/
- __MACOSX/EMM-2025-21765_Source data Figure 2/._EMM-2025-21765_Source data Figure 2g
- EMM-2025-21765_Source data Figure 2/EMM-2025-21765_Source data Figure 2e/
- __MACOSX/EMM-2025-21765_Source data Figure 2/._EMM-2025-21765_Source data Figure 2e
- EMM-2025-21765_Source data Figure 2/EMM-2025-21765_Source data Figure 2b/
- __MACOSX/EMM-2025-21765_Source data Figure 2/._EMM-2025-21765_Source data Figure 2b
- EMM-2025-21765_Source data Figure 2/EMM-2025-21765_Source data Figure 2k/
- __MACOSX/EMM-2025-21765_Source data Figure 2/._EMM-2025-21765_Source data Figure 2k
- EMM-2025-21765_Source data Figure 2/EMM-2025-21765_Source data Figure 2j/
- __MACOSX/EMM-2025-21765_Source data Figure 2/._EMM-2025-21765_Source data Figure 2j
- EMM-2025-21765_Source data Figure 2/EMM-2025-21765_Source data Figure 2c/
- __MACOSX/EMM-2025-21765_Source data Figure 2/._EMM-2025-21765_Source data Figure 2c
- EMM-2025-21765_Source data Figure 2/EMM-2025-21765_Source data Figure 2d/
- __MACOSX/EMM-2025-21765_Source data Figure 2/._EMM-2025-21765_Source data Figure 2d
- EMM-2025-21765_Source data Figure 2/EMM-2025-21765_Source data Figure 2a/Numerical data Figure 2A.xlsx
- __MACOSX/EMM-2025-21765_Source data Figure 2/EMM-2025-21765_Source data Figure 2a/._Numerical data Figure 2A.xlsx
- EMM-2025-21765_Source data Figure 2/EMM-2025-21765_Source data Figure 2f/Numerical data Figure 2f.xlsx
- __MACOSX/EMM-2025-21765_Source data Figure 2/EMM-2025-21765_Source data Figure 2f/._Numerical data Figure 2f.xlsx
- EMM-2025-21765_Source data Figure 2/EMM-2025-21765_Source data Figure 2h/Numerical data Figure 2h.xlsx
- __MACOSX/EMM-2025-21765_Source data Figure 2/EMM-2025-21765_Source data Figure 2h/._Numerical data Figure 2h.xlsx
- EMM-2025-21765_Source data Figure 2/EMM-2025-21765_Source data Figure 2i/.DS_Store
- __MACOSX/EMM-2025-21765_Source data Figure 2/EMM-2025-21765_Source data Figure 2i/._.DS_Store
- EMM-2025-21765_Source data Figure 2/EMM-2025-21765_Source data Figure 2i/EMM-2025-21765-V3-Unprocessed_images_for_figure_2l.tif
- __MACOSX/EMM-2025-21765_Source data Figure 2/EMM-2025-21765_Source data Figure 2i/._EMM-2025-21765-V3-Unprocessed_images_for_figure_2l.tif
- EMM-2025-21765_Source data Figure 2/EMM-2025-21765_Source data Figure 2g/Numerical data Figure 2g.xlsx
- __MACOSX/EMM-2025-21765_Source data Figure 2/EMM-2025-21765_Source data Figure 2g/._Numerical data Figure 2g.xlsx
- EMM-2025-21765_Source data Figure 2/EMM-2025-21765_Source data Figure 2e/Numerical data Figure 2e.xlsx
- __MACOSX/EMM-2025-21765_Source data Figure 2/EMM-2025-21765_Source data Figure 2e/._Numerical data Figure 2e.xlsx
- EMM-2025-21765_Source data Figure 2/EMM-2025-21765_Source data Figure 2b/Numerical data Figure 2b.xlsx
- __MACOSX/EMM-2025-21765_Source data Figure 2/EMM-2025-21765_Source data Figure 2b/._Numerical data Figure 2b.xlsx
- EMM-2025-21765_Source data Figure 2/EMM-2025-21765_Source data Figure 2k/Numerical data Figure 2k.xlsx
- __MACOSX/EMM-2025-21765_Source data Figure 2/EMM-2025-21765_Source data Figure 2k/._Numerical data Figure 2k.xlsx
- EMM-2025-21765_Source data Figure 2/EMM-2025-21765_Source data Figure 2j/Numerical data Figure 2j.xlsx
- __MACOSX/EMM-2025-21765_Source data Figure 2/EMM-2025-21765_Source data Figure 2j/._Numerical data Figure 2j.xlsx
- EMM-2025-21765_Source data Figure 2/EMM-2025-21765_Source data Figure 2c/Numerical data Figure 2c.xlsx
- __MACOSX/EMM-2025-21765_Source data Figure 2/EMM-2025-21765_Source data Figure 2c/._Numerical data Figure 2c.xlsx
- EMM-2025-21765_Source data Figure 2/EMM-2025-21765_Source data Figure 2c/Microscopy images Figure 2c.tif
- __MACOSX/EMM-2025-21765_Source data Figure 2/EMM-2025-21765_Source data Figure 2c/._Microscopy images Figure 2c.tif
- EMM-2025-21765_Source data Figure 2/EMM-2025-21765_Source data Figure 2d/Numerical data Figure 2d.xlsx
- __MACOSX/EMM-2025-21765_Source data Figure 2/EMM-2025-21765_Source data Figure 2d/._Numerical data Figure 2d.xlsx
