# Supplementary material for: ER stress induced mitochondrial dysfunction drives Treg instability in coronary artery disease
Source: EMBO Mol Med. 2025 Oct 21;17(12):3250–74. doi: 10.1038/s44321-025-00322-3 (PMC12686412; doi:10.1038/s44321-025-00322-3)
Supplement: Supplementary file 4 — Source data Fig. 2 [file 44321_2025_322_MOESM4_ESM.zip › EMM-2025-21765_Source data Figure 2/EMM-2025-21765_Source data Figure 2a/Numerical data Figure 2A.xlsx]

## Sheet: Figure 2a
	Frequency of Tregs that are TMRM-
	Untreated_48h	Tunicamycin_48h
Donor 1	4.81	17.6
Donor 2	7.22	13.3
Donor 3	4.07	11.5
Donor 4	2.66	14.9
