# Supplementary material for: ER stress induced mitochondrial dysfunction drives Treg instability in coronary artery disease
Source: EMBO Mol Med. 2025 Oct 21;17(12):3250–74. doi: 10.1038/s44321-025-00322-3 (PMC12686412; doi:10.1038/s44321-025-00322-3)
Supplement: Supplementary file 4 — Source data Fig. 2 [file 44321_2025_322_MOESM4_ESM.zip › EMM-2025-21765_Source data Figure 2/EMM-2025-21765_Source data Figure 2f/Numerical data Figure 2f.xlsx]

## Sheet: Figure 2f
	TPM_PINK1				TPM_OPTN				TPM_MAPLC3B
	Treg	ExTreg			Treg	ExTreg			Treg	ExTreg
Donor 1	17.8602	4.28317		Donor 1	105.984	35.9799		Donor 1	152.857	84.4834
Donor 2	10.3149	3.62023		Donor 2	83.984	10.1091		Donor 2	115.057	47.9272
Donor 3	11.2817	1.46963		Donor 3	69.3808	36.6413		Donor 3	147.426	73.4042
Donor 4	12.1008	0.099267		Donor 4	62.0112	34.4001		Donor 4	94.8016	109.85
Donor 5	11.7838	0.017232		Donor 5	80.9648	26.84		Donor 5	123.339	112.039
Donor 6	9.32961	6.33354		Donor 6	97.9732	28.9537		Donor 6	167.207	106
Donor 7	14.3759	3.36677		Donor 7	90.3561	56.5485		Donor 7	147.543	174.017
