# Supplementary material for: ER stress induced mitochondrial dysfunction drives Treg instability in coronary artery disease
Source: EMBO Mol Med. 2025 Oct 21;17(12):3250–74. doi: 10.1038/s44321-025-00322-3 (PMC12686412; doi:10.1038/s44321-025-00322-3)
Supplement: Supplementary file 4 — Source data Fig. 2 [file 44321_2025_322_MOESM4_ESM.zip › EMM-2025-21765_Source data Figure 2/EMM-2025-21765_Source data Figure 2h/Numerical data Figure 2h.xlsx]

## Sheet: Figure 2h
	Relative MFI of Mitotracker
	Tregs	exTregs
Donor 1	100	92.6918
Donor 2	100	108.378
Donor 3	100	149.184
Donor 4	100	115.68
Donor 5	100	102.094
Donor 6	100	155.429
Donor 7	100	117.053
