# Supplementary material for: ER stress induced mitochondrial dysfunction drives Treg instability in coronary artery disease
Source: EMBO Mol Med. 2025 Oct 21;17(12):3250–74. doi: 10.1038/s44321-025-00322-3 (PMC12686412; doi:10.1038/s44321-025-00322-3)
Supplement: Supplementary file 4 — Source data Fig. 2 [file 44321_2025_322_MOESM4_ESM.zip › EMM-2025-21765_Source data Figure 2/EMM-2025-21765_Source data Figure 2e/Numerical data Figure 2e.xlsx]

## Sheet: Figure 2e
	Relative MFI of MitoSOX
	Tregs	Ex Tregs
Donor 1	84.8014	495.921
Donor 2	103.105	447.834
Donor 3	112.094	530.144
Donor 4	106.936	129.31
Donor 5	93.0643	157.994
