# Supplementary material for: ER stress induced mitochondrial dysfunction drives Treg instability in coronary artery disease
Source: EMBO Mol Med. 2025 Oct 21;17(12):3250–74. doi: 10.1038/s44321-025-00322-3 (PMC12686412; doi:10.1038/s44321-025-00322-3)
Supplement: Supplementary file 4 — Source data Fig. 2 [file 44321_2025_322_MOESM4_ESM.zip › EMM-2025-21765_Source data Figure 2/EMM-2025-21765_Source data Figure 2k/Numerical data Figure 2k.xlsx]

## Sheet: Figure 2k
	Relative frequency of FOXP3+CD25+ iTregs
	Untreated	TBHP
Donor 1	100.78	72.7095
Donor 2	108.382	62.1832
Donor 3	90.8382	61.2086
