# Supplementary material for: ER stress induced mitochondrial dysfunction drives Treg instability in coronary artery disease
Source: EMBO Mol Med. 2025 Oct 21;17(12):3250–74. doi: 10.1038/s44321-025-00322-3 (PMC12686412; doi:10.1038/s44321-025-00322-3)
Supplement: Supplementary file 4 — Source data Fig. 2 [file 44321_2025_322_MOESM4_ESM.zip › EMM-2025-21765_Source data Figure 2/EMM-2025-21765_Source data Figure 2j/Numerical data Figure 2j.xlsx]

## Sheet: Figure 2j
	Frequency of CD25+CD127lo Tregs (in total CD4+CD8- cells)
	Untreated	TBHP
Donor 1	2.85	0.93
Donor 2	7.19	1.11
Donor 3	2.32	0.66
Donor 4	6.64	3.31
Donor 5	4.42	2.09
