# Supplementary material for: ER stress induced mitochondrial dysfunction drives Treg instability in coronary artery disease
Source: EMBO Mol Med. 2025 Oct 21;17(12):3250–74. doi: 10.1038/s44321-025-00322-3 (PMC12686412; doi:10.1038/s44321-025-00322-3)
Supplement: Supplementary file 4 — Source data Fig. 2 [file 44321_2025_322_MOESM4_ESM.zip › EMM-2025-21765_Source data Figure 2/EMM-2025-21765_Source data Figure 2c/Numerical data Figure 2c.xlsx]

## Sheet: Figure 2c
	% cells with elongated mitochondrial morphology
	Untreated	Tunicamycin_48h
Donor 1	42.8571	48.1482
Donor 2	36.8421	44
Donor 3	38.4615	48
