# Supplementary material for: ER stress induced mitochondrial dysfunction drives Treg instability in coronary artery disease
Source: EMBO Mol Med. 2025 Oct 21;17(12):3250–74. doi: 10.1038/s44321-025-00322-3 (PMC12686412; doi:10.1038/s44321-025-00322-3)
Supplement: Supplementary file 4 — Source data Fig. 2 [file 44321_2025_322_MOESM4_ESM.zip › EMM-2025-21765_Source data Figure 2/EMM-2025-21765_Source data Figure 2d/Numerical data Figure 2d.xlsx]

## Sheet: Figure 2d
	Relative MFI of TMRM
	Tregs	Ex Tregs
Donor 1	85.8053	27.1589
Donor 2	117.624	32.2613
Donor 3	84.7959	30.0729
Donor 4	104.881	73.6
Donor 5	106.893	89.4047
Donor 6	119.407	66.1778
Donor 7	72.3913	12.8342
Donor 8	90.7396	42.2321
Donor 9	103.364	74.1353
Donor 10	129.791	52.694
