# Supplementary material for: ER stress induced mitochondrial dysfunction drives Treg instability in coronary artery disease
Source: EMBO Mol Med. 2025 Oct 21;17(12):3250–74. doi: 10.1038/s44321-025-00322-3 (PMC12686412; doi:10.1038/s44321-025-00322-3)
Supplement: Supplementary file 5 — Source data Fig. 3 [file 44321_2025_322_MOESM5_ESM.zip]

Archive with 52 entries (39 files):
- EMM-2025-21765_Source data Figure 3/
- __MACOSX/._EMM-2025-21765_Source data Figure 3
- EMM-2025-21765_Source data Figure 3/EMM-2025-21765_Figure 3e/
- __MACOSX/EMM-2025-21765_Source data Figure 3/._EMM-2025-21765_Figure 3e
- EMM-2025-21765_Source data Figure 3/EMM-2025-21765_Figure 3l/
- __MACOSX/EMM-2025-21765_Source data Figure 3/._EMM-2025-21765_Figure 3l
- EMM-2025-21765_Source data Figure 3/EMM-2025-21765_Figure 3k/
- __MACOSX/EMM-2025-21765_Source data Figure 3/._EMM-2025-21765_Figure 3k
- EMM-2025-21765_Source data Figure 3/EMM-2025-21765_Figure 3j/
- __MACOSX/EMM-2025-21765_Source data Figure 3/._EMM-2025-21765_Figure 3j
- EMM-2025-21765_Source data Figure 3/EMM-2025-21765_Figure 3m/
- __MACOSX/EMM-2025-21765_Source data Figure 3/._EMM-2025-21765_Figure 3m
- EMM-2025-21765_Source data Figure 3/EMM-2025-21765_Figure 3d/
- __MACOSX/EMM-2025-21765_Source data Figure 3/._EMM-2025-21765_Figure 3d
- EMM-2025-21765_Source data Figure 3/EMM-2025-21765_Figure 3c/
- __MACOSX/EMM-2025-21765_Source data Figure 3/._EMM-2025-21765_Figure 3c
- EMM-2025-21765_Source data Figure 3/.DS_Store
- __MACOSX/EMM-2025-21765_Source data Figure 3/._.DS_Store
- EMM-2025-21765_Source data Figure 3/EMM-2025-21765_Figure 3h/
- __MACOSX/EMM-2025-21765_Source data Figure 3/._EMM-2025-21765_Figure 3h
- EMM-2025-21765_Source data Figure 3/EMM-2025-21765_Figure 3o/
- __MACOSX/EMM-2025-21765_Source data Figure 3/._EMM-2025-21765_Figure 3o
- EMM-2025-21765_Source data Figure 3/EMM-2025-21765_Figure 3n/
- __MACOSX/EMM-2025-21765_Source data Figure 3/._EMM-2025-21765_Figure 3n
- EMM-2025-21765_Source data Figure 3/EMM-2025-21765_Figure 3i/
- __MACOSX/EMM-2025-21765_Source data Figure 3/._EMM-2025-21765_Figure 3i
- EMM-2025-21765_Source data Figure 3/EMM-2025-21765_Figure 3g/
- __MACOSX/EMM-2025-21765_Source data Figure 3/._EMM-2025-21765_Figure 3g
- EMM-2025-21765_Source data Figure 3/EMM-2025-21765_Figure 3e/Numerical data Figure 3e.xlsx
- __MACOSX/EMM-2025-21765_Source data Figure 3/EMM-2025-21765_Figure 3e/._Numerical data Figure 3e.xlsx
- EMM-2025-21765_Source data Figure 3/EMM-2025-21765_Figure 3l/Numerical data Figure 3l.xlsx
- __MACOSX/EMM-2025-21765_Source data Figure 3/EMM-2025-21765_Figure 3l/._Numerical data Figure 3l.xlsx
- EMM-2025-21765_Source data Figure 3/EMM-2025-21765_Figure 3k/Numerical data Figure 3k.xlsx
- __MACOSX/EMM-2025-21765_Source data Figure 3/EMM-2025-21765_Figure 3k/._Numerical data Figure 3k.xlsx
- EMM-2025-21765_Source data Figure 3/EMM-2025-21765_Figure 3j/Numerical data Figure 3j.xlsx
- __MACOSX/EMM-2025-21765_Source data Figure 3/EMM-2025-21765_Figure 3j/._Numerical data Figure 3j.xlsx
- EMM-2025-21765_Source data Figure 3/EMM-2025-21765_Figure 3m/Numerical data Figure 3m.xlsx
- __MACOSX/EMM-2025-21765_Source data Figure 3/EMM-2025-21765_Figure 3m/._Numerical data Figure 3m.xlsx
- EMM-2025-21765_Source data Figure 3/EMM-2025-21765_Figure 3d/Numerical data Figure 3d.xlsx
- __MACOSX/EMM-2025-21765_Source data Figure 3/EMM-2025-21765_Figure 3d/._Numerical data Figure 3d.xlsx
- EMM-2025-21765_Source data Figure 3/EMM-2025-21765_Figure 3c/Numerical data Figure 3c.xlsx
- __MACOSX/EMM-2025-21765_Source data Figure 3/EMM-2025-21765_Figure 3c/._Numerical data Figure 3c.xlsx
- EMM-2025-21765_Source data Figure 3/EMM-2025-21765_Figure 3h/Numerical data Figure 3h.xlsx
- __MACOSX/EMM-2025-21765_Source data Figure 3/EMM-2025-21765_Figure 3h/._Numerical data Figure 3h.xlsx
- EMM-2025-21765_Source data Figure 3/EMM-2025-21765_Figure 3o/Numerical data Figure 3o.xlsx
- __MACOSX/EMM-2025-21765_Source data Figure 3/EMM-2025-21765_Figure 3o/._Numerical data Figure 3o.xlsx
- EMM-2025-21765_Source data Figure 3/EMM-2025-21765_Figure 3n/Numerical data Figure 3n.xlsx
- __MACOSX/EMM-2025-21765_Source data Figure 3/EMM-2025-21765_Figure 3n/._Numerical data Figure 3n.xlsx
- EMM-2025-21765_Source data Figure 3/EMM-2025-21765_Figure 3i/Numerical data Figure 3i.xlsx
- __MACOSX/EMM-2025-21765_Source data Figure 3/EMM-2025-21765_Figure 3i/._Numerical data Figure 3i.xlsx
- EMM-2025-21765_Source data Figure 3/EMM-2025-21765_Figure 3g/Numerical data Figure 3g.xlsx
- __MACOSX/EMM-2025-21765_Source data Figure 3/EMM-2025-21765_Figure 3g/._Numerical data Figure 3g.xlsx
