# Supplementary material for: ER stress induced mitochondrial dysfunction drives Treg instability in coronary artery disease
Source: EMBO Mol Med. 2025 Oct 21;17(12):3250–74. doi: 10.1038/s44321-025-00322-3 (PMC12686412; doi:10.1038/s44321-025-00322-3)
Supplement: Supplementary file 5 — Source data Fig. 3 [file 44321_2025_322_MOESM5_ESM.zip › EMM-2025-21765_Source data Figure 3/EMM-2025-21765_Figure 3e/Numerical data Figure 3e.xlsx]

## Sheet: Figure 3e
	Relative MFI of ATF5
	Treg	exTreg
Donor 1	100	126.008
Donor 2	100	119.437
Donor 3	100	103.239
Donor 4	100	115.546
