# Supplementary material for: ER stress induced mitochondrial dysfunction drives Treg instability in coronary artery disease
Source: EMBO Mol Med. 2025 Oct 21;17(12):3250–74. doi: 10.1038/s44321-025-00322-3 (PMC12686412; doi:10.1038/s44321-025-00322-3)
Supplement: Supplementary file 5 — Source data Fig. 3 [file 44321_2025_322_MOESM5_ESM.zip › EMM-2025-21765_Source data Figure 3/EMM-2025-21765_Figure 3l/Numerical data Figure 3l.xlsx]

## Sheet: Figure 3l
	TPM_KLRG1
	Treg	ExTreg
Donor 1	3.7222	20.4352
Donor 2	4.94181	10.9662
Donor 3	5.8248	5.08036
Donor 4	3.86187	9.06294
Donor 5	9.3149	17.9402
Donor 6	5.67351	13.7668
Donor 7	4.79588	3.33373
