# Supplementary material for: ER stress induced mitochondrial dysfunction drives Treg instability in coronary artery disease
Source: EMBO Mol Med. 2025 Oct 21;17(12):3250–74. doi: 10.1038/s44321-025-00322-3 (PMC12686412; doi:10.1038/s44321-025-00322-3)
Supplement: Supplementary file 5 — Source data Fig. 3 [file 44321_2025_322_MOESM5_ESM.zip › EMM-2025-21765_Source data Figure 3/EMM-2025-21765_Figure 3k/Numerical data Figure 3k.xlsx]

## Sheet: Figure 3k
	TPM_GRAMD1A			TPM_TOMM20					TPM_ATP13A1				TPM_TOMM70
	Treg	ExTreg			Treg	ExTreg			Treg	ExTreg			Treg	ExTreg
Donor 1	108.675	15.6671		Donor 1	26.1183	9.93993		Donor 1	100.761	2.4387		Donor 1	14.209	14.2465
Donor 2	43.9201	12.0991		Donor 2	32.4276	10.4516		Donor 2	65.6877	6.64451		Donor 2	12.9701	17.1131
Donor 3	80.8371	18.0311		Donor 3	25.4257	50.9089		Donor 3	86.6814	16.0369		Donor 3	11.8468	2.33289
Donor 4	80.9437	7.79615		Donor 4	27.5751	14.503		Donor 4	71.7025	17.4394		Donor 4	12.1344	23.2474
Donor 5	59.7813	10.3631		Donor 5	37.6782	10.8387		Donor 5	70.775	7.62048		Donor 5	11.6563	34.9327
Donor 6	78.3476	4.91003		Donor 6	34.8603	19.3389		Donor 6	89.1647	28.6933		Donor 6	15.2045	11.4879
Donor 7	65.023	1.42099		Donor 7	22.8262	11.1677		Donor 7	105.286	7.30532		Donor 7	14.1189	14.8343
