# Supplementary material for: ER stress induced mitochondrial dysfunction drives Treg instability in coronary artery disease
Source: EMBO Mol Med. 2025 Oct 21;17(12):3250–74. doi: 10.1038/s44321-025-00322-3 (PMC12686412; doi:10.1038/s44321-025-00322-3)
Supplement: Supplementary file 5 — Source data Fig. 3 [file 44321_2025_322_MOESM5_ESM.zip › EMM-2025-21765_Source data Figure 3/EMM-2025-21765_Figure 3j/Numerical data Figure 3j.xlsx]

## Sheet: Figure 3j
	Relative MFI of TMRM
	Annexin-	Annexin+
Donor 1	76.6559	5.71675
Donor 2	42.2811	11.9423
Donor 3	73.586	0.571675
Donor 4	93.0687	12.4282
Donor 5	73.8261	42.2525
Donor 6	114.569	113.009
Donor 7	145.045	134.532
Donor 8	162.001	102.936
Donor 9	129.141	74.1062
Donor 10	82.3498	6.8601
Donor 11	107.475	23.936
