# Supplementary material for: ER stress induced mitochondrial dysfunction drives Treg instability in coronary artery disease
Source: EMBO Mol Med. 2025 Oct 21;17(12):3250–74. doi: 10.1038/s44321-025-00322-3 (PMC12686412; doi:10.1038/s44321-025-00322-3)
Supplement: Supplementary file 5 — Source data Fig. 3 [file 44321_2025_322_MOESM5_ESM.zip › EMM-2025-21765_Source data Figure 3/EMM-2025-21765_Figure 3d/Numerical data Figure 3d.xlsx]

## Sheet: Figure 3d
	Mitochondrial dependence by SCENITH
	Treg	exTreg
Donor 1	53.3187	4.84602
Donor 2	97.2121	81.9186
Donor 3	88.724	79.0578
Donor 4	64.2732	49.0194
Donor 5	82.9854	22.6988
Donor 6	78.8791	69.6452
Donor 7	79.6712	70.9527
Donor 8	77.8662	54.0198
