# Supplementary material for: ER stress induced mitochondrial dysfunction drives Treg instability in coronary artery disease
Source: EMBO Mol Med. 2025 Oct 21;17(12):3250–74. doi: 10.1038/s44321-025-00322-3 (PMC12686412; doi:10.1038/s44321-025-00322-3)
Supplement: Supplementary file 5 — Source data Fig. 3 [file 44321_2025_322_MOESM5_ESM.zip › EMM-2025-21765_Source data Figure 3/EMM-2025-21765_Figure 3i/Numerical data Figure 3i.xlsx]

## Sheet: Figure 3i
	Relative MFI of ER tracker
	Annexin-	Annexin+
Donor 1	107.178	177.392
Donor 2	81.9567	160.66
Donor 3	72.4137	121.025
Donor 4	78.2984	127.144
Donor 5	96.5292	127.349
Donor 6	106.7	131.708
Donor 7	109.663	127.349
Donor 8	123.513	168.394
Donor 9	113.399	142.632
Donor 10	81.5785	47.3573
Donor 11	115.845	174.202
