# Supplementary material for: ER stress induced mitochondrial dysfunction drives Treg instability in coronary artery disease
Source: EMBO Mol Med. 2025 Oct 21;17(12):3250–74. doi: 10.1038/s44321-025-00322-3 (PMC12686412; doi:10.1038/s44321-025-00322-3)
Supplement: Supplementary file 5 — Source data Fig. 3 [file 44321_2025_322_MOESM5_ESM.zip › EMM-2025-21765_Source data Figure 3/EMM-2025-21765_Figure 3g/Numerical data Figure 3g.xlsx]

## Sheet: Figure 3g
	Frequency of cells staining for Annexin V
	Tregs	Ex Tregs
Donor 1	2.06	80.6
Donor 2	1.04	90.8
Donor 3	0.6675	22.725
Donor 4	0.5925	28.425
Donor 5	0.88	27
Donor 6	18.4	50.4
Donor 7	15.9	39
Donor 8	0.69	21.6
Donor 9	1.14	39.1
Donor 10	5.95	65.6
Donor 11	11.1	84.6
Donor 12	5.52	69.2
