# Supplementary material for: ER stress induced mitochondrial dysfunction drives Treg instability in coronary artery disease
Source: EMBO Mol Med. 2025 Oct 21;17(12):3250–74. doi: 10.1038/s44321-025-00322-3 (PMC12686412; doi:10.1038/s44321-025-00322-3)
Supplement: Supplementary file 6 — Source data Fig. 4 [file 44321_2025_322_MOESM6_ESM.zip]

Archive with 30 entries (23 files):
- EMM-2025-21765_Source data Figure 4/
- __MACOSX/._EMM-2025-21765_Source data Figure 4
- EMM-2025-21765_Source data Figure 4/.DS_Store
- __MACOSX/EMM-2025-21765_Source data Figure 4/._.DS_Store
- EMM-2025-21765_Source data Figure 4/EMM-2025-21765_Source data Figure 4c/
- __MACOSX/EMM-2025-21765_Source data Figure 4/._EMM-2025-21765_Source data Figure 4c
- EMM-2025-21765_Source data Figure 4/EMM-2025-21765_Source data Figure 4d/
- __MACOSX/EMM-2025-21765_Source data Figure 4/._EMM-2025-21765_Source data Figure 4d
- EMM-2025-21765_Source data Figure 4/EMM-2025-21765_Source data Figure 4e/
- __MACOSX/EMM-2025-21765_Source data Figure 4/._EMM-2025-21765_Source data Figure 4e
- EMM-2025-21765_Source data Figure 4/EMM-2025-21765_Source data Figure 4b/
- __MACOSX/EMM-2025-21765_Source data Figure 4/._EMM-2025-21765_Source data Figure 4b
- EMM-2025-21765_Source data Figure 4/EMM-2025-21765_Source data Figure 4a/
- __MACOSX/EMM-2025-21765_Source data Figure 4/._EMM-2025-21765_Source data Figure 4a
- EMM-2025-21765_Source data Figure 4/EMM-2025-21765_Source data Figure 4f/
- __MACOSX/EMM-2025-21765_Source data Figure 4/._EMM-2025-21765_Source data Figure 4f
- EMM-2025-21765_Source data Figure 4/EMM-2025-21765_Source data Figure 4c/Numerical data Figure 4c.xlsx
- __MACOSX/EMM-2025-21765_Source data Figure 4/EMM-2025-21765_Source data Figure 4c/._Numerical data Figure 4c.xlsx
- EMM-2025-21765_Source data Figure 4/EMM-2025-21765_Source data Figure 4d/Numerical data Figure 4d.xlsx
- __MACOSX/EMM-2025-21765_Source data Figure 4/EMM-2025-21765_Source data Figure 4d/._Numerical data Figure 4d.xlsx
- EMM-2025-21765_Source data Figure 4/EMM-2025-21765_Source data Figure 4e/Numerical data Figure 4e.xlsx
- __MACOSX/EMM-2025-21765_Source data Figure 4/EMM-2025-21765_Source data Figure 4e/._Numerical data Figure 4e.xlsx
- EMM-2025-21765_Source data Figure 4/EMM-2025-21765_Source data Figure 4b/Numerical data Figure 4b.xlsx
- __MACOSX/EMM-2025-21765_Source data Figure 4/EMM-2025-21765_Source data Figure 4b/._Numerical data Figure 4b.xlsx
- EMM-2025-21765_Source data Figure 4/EMM-2025-21765_Source data Figure 4a/Numerical data Figure 4A.xlsx
- __MACOSX/EMM-2025-21765_Source data Figure 4/EMM-2025-21765_Source data Figure 4a/._Numerical data Figure 4A.xlsx
- EMM-2025-21765_Source data Figure 4/EMM-2025-21765_Source data Figure 4a/Western blot Figure 4a.tif
- __MACOSX/EMM-2025-21765_Source data Figure 4/EMM-2025-21765_Source data Figure 4a/._Western blot Figure 4a.tif
- EMM-2025-21765_Source data Figure 4/EMM-2025-21765_Source data Figure 4f/Numerical data Figure 4f.xlsx
- __MACOSX/EMM-2025-21765_Source data Figure 4/EMM-2025-21765_Source data Figure 4f/._Numerical data Figure 4f.xlsx
