# Supplementary material for: ER stress induced mitochondrial dysfunction drives Treg instability in coronary artery disease
Source: EMBO Mol Med. 2025 Oct 21;17(12):3250–74. doi: 10.1038/s44321-025-00322-3 (PMC12686412; doi:10.1038/s44321-025-00322-3)
Supplement: Supplementary file 6 — Source data Fig. 4 [file 44321_2025_322_MOESM6_ESM.zip › EMM-2025-21765_Source data Figure 4/EMM-2025-21765_Source data Figure 4c/Numerical data Figure 4c.xlsx]

## Sheet: Figure 4c
	Frequency of CD25+CD127lo Tregs (in total CD4+CD8- cells)
	Healthy		CAD
Healthy 1	4.08	Patient 1	3.73
Healthy 2	1.52	Patient 2	6.13
Healthy 3	4.03	Patient 3	3.24
Healthy 4	4.12	Patient 4	8.31
Healthy 5	3.12	Patient 5	6.36
Healthy 6	4.39	Patient 6	8.29
Healthy 7	2.63	Patient 7	6.5
		Patient 8	7.61
		Patient 9	3.68
