# Supplementary material for: ER stress induced mitochondrial dysfunction drives Treg instability in coronary artery disease
Source: EMBO Mol Med. 2025 Oct 21;17(12):3250–74. doi: 10.1038/s44321-025-00322-3 (PMC12686412; doi:10.1038/s44321-025-00322-3)
Supplement: Supplementary file 6 — Source data Fig. 4 [file 44321_2025_322_MOESM6_ESM.zip › EMM-2025-21765_Source data Figure 4/EMM-2025-21765_Source data Figure 4d/Numerical data Figure 4d.xlsx]

## Sheet: Figure 4d
	Relative MFI of ER tracker
	Treg_Healthy		Treg_CAD
Healthy 1	100	Patient 1	110.588
Healthy 2	102.126	Patient 2	117.206
Healthy 3	86.2497	Patient 3	100.933
Healthy 4	103.635	Patient 4	105.714
Healthy 5	107.989	Patient 5	150.988
Healthy 6	100	Patient 6	160.347
