# Supplementary material for: ER stress induced mitochondrial dysfunction drives Treg instability in coronary artery disease
Source: EMBO Mol Med. 2025 Oct 21;17(12):3250–74. doi: 10.1038/s44321-025-00322-3 (PMC12686412; doi:10.1038/s44321-025-00322-3)
Supplement: Supplementary file 6 — Source data Fig. 4 [file 44321_2025_322_MOESM6_ESM.zip › EMM-2025-21765_Source data Figure 4/EMM-2025-21765_Source data Figure 4e/Numerical data Figure 4e.xlsx]

## Sheet: Figure 4e
		MFI TMRM/MTG
	Treg_Healthy		Treg_CAD
Healthy 1	1.35305	Patient 1	0.509532
Healthy 2	0.949154	Patient 2	0.81234
Healthy 3	1.23919	Patient 3	0.628434
Healthy 4	1.36072	Patient 4	0.843609
Healthy 5	1.14039	Patient 5	0.461891
Healthy 6	1.17281	Patient 6	0.410635
Healthy 7	0.863184	Patient 7	0.418614
		Patient 8	0.440633
		Patient 9	0.314165
