# Supplementary material for: ER stress induced mitochondrial dysfunction drives Treg instability in coronary artery disease
Source: EMBO Mol Med. 2025 Oct 21;17(12):3250–74. doi: 10.1038/s44321-025-00322-3 (PMC12686412; doi:10.1038/s44321-025-00322-3)
Supplement: Supplementary file 6 — Source data Fig. 4 [file 44321_2025_322_MOESM6_ESM.zip › EMM-2025-21765_Source data Figure 4/EMM-2025-21765_Source data Figure 4b/Numerical data Figure 4b.xlsx]

## Sheet: Figure 4b
		Relative frequency of TMRM- cells					Relative frequency of TMRM- cells				Relative frequency of TMRM- cells
	Untreated	OxLDL				Untreated	IFNg			Untreated	OxLDL + IFNg
Donor 1	100	213			Donor 1	100	158		Donor 1	100	158.051
Donor 2	100	268.041			Donor 2	100	175.258		Donor 2	100	162.667
Donor 3	100	147.291			Donor 3	100	101.97		Donor 3	100	155.556
Donor 4	100	134.409			Donor 4	100	156.098
Donor 5	100	123.305			Donor 5	100	86.0169
Donor 6	100	149.333			Donor 6	100	172
Donor 7	100	195.556			Donor 7	100	173.333
