# Supplementary material for: ER stress induced mitochondrial dysfunction drives Treg instability in coronary artery disease
Source: EMBO Mol Med. 2025 Oct 21;17(12):3250–74. doi: 10.1038/s44321-025-00322-3 (PMC12686412; doi:10.1038/s44321-025-00322-3)
Supplement: Supplementary file 6 — Source data Fig. 4 [file 44321_2025_322_MOESM6_ESM.zip › EMM-2025-21765_Source data Figure 4/EMM-2025-21765_Source data Figure 4a/Numerical data Figure 4A.xlsx]

## Sheet: Figure 4a
		Adjusted band volumes
	Actin	Bip	Ratio Bip/Actin	Normalized Bip	sXbp1	Ratio xbp1s/Actin	Normalized xbp1s
Untreated	5814981	1079261	0.1856	1	798436	0.137307	1
OxLDL	6522971	1354869	0.207707	1.11911	968388	0.148458	1.08122
IFNg	7198356	1507149	0.209374	1.12809	1088172	0.15117	1.10096
OxLDL+ IFNg	8441050	3127192	0.370474	1.99609	2550361	0.302138	2.20046
	Actin	ATF4	Ratio ATF4/Actin	Normalized ATF4
Untreated	7909700	2275440	0.287677	1
OxLDL	6393128	1887552	0.295247	1.02631
IFNg	6433187	2021424	0.314218	1.09226
OxLDL+ IFNg	6681264	3040080	0.455016	1.58169
