# Supplementary material for: ER stress induced mitochondrial dysfunction drives Treg instability in coronary artery disease
Source: EMBO Mol Med. 2025 Oct 21;17(12):3250–74. doi: 10.1038/s44321-025-00322-3 (PMC12686412; doi:10.1038/s44321-025-00322-3)
Supplement: Supplementary file 6 — Source data Fig. 4 [file 44321_2025_322_MOESM6_ESM.zip › EMM-2025-21765_Source data Figure 4/EMM-2025-21765_Source data Figure 4f/Numerical data Figure 4f.xlsx]

## Sheet: Figure 4f
			MFI TMRM/MTG
	Treg_Healthy	ExTreg_Healthy		Treg_CAD	ExTreg_CAD
Healthy 1	1.35305	0.426954	Patient 1	0.509532	0.541481
Healthy 2	0.949154	0.749514	Patient 2	0.81234	0.435524
Healthy 3	1.23919	0.988807	Patient 3	0.628434	0.646235
Healthy 4	1.36072	0.983621	Patient 4	0.843609	0.386816
Healthy 5	1.14039	0.941732	Patient 5	0.461891	0.003572
Healthy 6	1.17281	0.920012	Patient 6	0.410635	0.414555
Healthy 7	0.863184	0.017967	Patient 7	0.418614	0.129022
			Patient 8	0.440633	0.388194
			Patient 9	0.314165	0.180871
