# Supplementary material for: ER stress induced mitochondrial dysfunction drives Treg instability in coronary artery disease
Source: EMBO Mol Med. 2025 Oct 21;17(12):3250–74. doi: 10.1038/s44321-025-00322-3 (PMC12686412; doi:10.1038/s44321-025-00322-3)
Supplement: Supplementary file 7 — Figure EV1 Source Data [file 44321_2025_322_MOESM7_ESM.zip]

Archive with 14 entries (10 files):
- EMM-2025-21765_Source data EV Figure 1/
- __MACOSX/._EMM-2025-21765_Source data EV Figure 1
- EMM-2025-21765_Source data EV Figure 1/EMM-2025-21765_source data EV Figure 1i/
- __MACOSX/EMM-2025-21765_Source data EV Figure 1/._EMM-2025-21765_source data EV Figure 1i
- EMM-2025-21765_Source data EV Figure 1/EMM-2025-21765_source data EV Figure 1a/
- __MACOSX/EMM-2025-21765_Source data EV Figure 1/._EMM-2025-21765_source data EV Figure 1a
- EMM-2025-21765_Source data EV Figure 1/EMM-2025-21765_source data EV Figure 1j/
- __MACOSX/EMM-2025-21765_Source data EV Figure 1/._EMM-2025-21765_source data EV Figure 1j
- EMM-2025-21765_Source data EV Figure 1/EMM-2025-21765_source data EV Figure 1i/Numerical data EV figure 1i.xlsx
- __MACOSX/EMM-2025-21765_Source data EV Figure 1/EMM-2025-21765_source data EV Figure 1i/._Numerical data EV figure 1i.xlsx
- EMM-2025-21765_Source data EV Figure 1/EMM-2025-21765_source data EV Figure 1a/Numerical data EV figure 1a.xlsx
- __MACOSX/EMM-2025-21765_Source data EV Figure 1/EMM-2025-21765_source data EV Figure 1a/._Numerical data EV figure 1a.xlsx
- EMM-2025-21765_Source data EV Figure 1/EMM-2025-21765_source data EV Figure 1j/Numerical data EV figure 1j.xlsx
- __MACOSX/EMM-2025-21765_Source data EV Figure 1/EMM-2025-21765_source data EV Figure 1j/._Numerical data EV figure 1j.xlsx
