# Supplementary material for: ER stress induced mitochondrial dysfunction drives Treg instability in coronary artery disease
Source: EMBO Mol Med. 2025 Oct 21;17(12):3250–74. doi: 10.1038/s44321-025-00322-3 (PMC12686412; doi:10.1038/s44321-025-00322-3)
Supplement: Supplementary file 7 — Figure EV1 Source Data [file 44321_2025_322_MOESM7_ESM.zip › EMM-2025-21765_Source data EV Figure 1/EMM-2025-21765_source data EV Figure 1i/Numerical data EV figure 1i.xlsx]

## Sheet: EV 1i
	Frequency of CD25+CD127- Tregs (of total CD4+CD8- cells)
	Untreated	Tunicamycin
Donor 1	2.85	0.72
Donor 2	7.19	2.77
Donor 3	2.32	0.18
Donor 4	6.64	1.4
Donor 5	4.42	2.35
Donor 6	4.07	2.67
Donor 7	4.02	2.66
