# Supplementary material for: ER stress induced mitochondrial dysfunction drives Treg instability in coronary artery disease
Source: EMBO Mol Med. 2025 Oct 21;17(12):3250–74. doi: 10.1038/s44321-025-00322-3 (PMC12686412; doi:10.1038/s44321-025-00322-3)
Supplement: Supplementary file 7 — Figure EV1 Source Data [file 44321_2025_322_MOESM7_ESM.zip › EMM-2025-21765_Source data EV Figure 1/EMM-2025-21765_source data EV Figure 1a/Numerical data EV figure 1a.xlsx]

## Sheet: EV1b
	TPM_HSPA5				TPM_XBP1				TPM_ATF6B
	Treg	ExTreg			Treg	ExTreg			Treg	ExTreg
Donor 1	686.211	937.383		Donor 1	513.343	1560.42		Donor 1	58.4031	14.3465
Donor 2	331.309	697.943		Donor 2	422.243	1318.21		Donor 2	15.5006	66.3163
Donor 3	547.461	1246.69		Donor 3	553.277	1146.04		Donor 3	42.9387	94.9565
Donor 4	429.011	895.604		Donor 4	375.527	725.299		Donor 4	31.7435	78.4744
Donor 5	405.025	1212.51		Donor 5	428.058	1172.73		Donor 5	24.3046	67.1709
Donor 6	897.138	2000.13		Donor 6	506.618	1236.57		Donor 6	41.039	180.427
Donor 7	489.664	781.988		Donor 7	584.71	2342.49		Donor 7	27.7624	84.9832
