# Supplementary material for: ER stress induced mitochondrial dysfunction drives Treg instability in coronary artery disease
Source: EMBO Mol Med. 2025 Oct 21;17(12):3250–74. doi: 10.1038/s44321-025-00322-3 (PMC12686412; doi:10.1038/s44321-025-00322-3)
Supplement: Supplementary file 7 — Figure EV1 Source Data [file 44321_2025_322_MOESM7_ESM.zip › EMM-2025-21765_Source data EV Figure 1/EMM-2025-21765_source data EV Figure 1j/Numerical data EV figure 1j.xlsx]

## Sheet: EV 1j
	Relative MFI of FOXP3_nTregs				Relative MFI of FOXP3_iTregs
	Untreated	Tunicamycin			Untreated	Tunicamycin
Donor 1	100	62.9623		Donor 1	100	68.4878
Donor 2	100	65.4532		Donor 2	100	71.623
Donor 3	100	74.9831		Donor 3	100	73.9559
