# Supplementary material for: ER stress induced mitochondrial dysfunction drives Treg instability in coronary artery disease
Source: EMBO Mol Med. 2025 Oct 21;17(12):3250–74. doi: 10.1038/s44321-025-00322-3 (PMC12686412; doi:10.1038/s44321-025-00322-3)
Supplement: Supplementary file 8 — Figure EV2 Source Data [file 44321_2025_322_MOESM8_ESM.zip]

Archive with 44 entries (33 files):
- EMM-2025-21765_Source data EV Figure 2/
- __MACOSX/._EMM-2025-21765_Source data EV Figure 2
- EMM-2025-21765_Source data EV Figure 2/EMM-2025-21765_source data EV Figure 2a/
- __MACOSX/EMM-2025-21765_Source data EV Figure 2/._EMM-2025-21765_source data EV Figure 2a
- EMM-2025-21765_Source data EV Figure 2/EMM-2025-21765_source data EV Figure 2f/
- __MACOSX/EMM-2025-21765_Source data EV Figure 2/._EMM-2025-21765_source data EV Figure 2f
- EMM-2025-21765_Source data EV Figure 2/EMM-2025-21765_source data EV Figure 2h/
- __MACOSX/EMM-2025-21765_Source data EV Figure 2/._EMM-2025-21765_source data EV Figure 2h
- EMM-2025-21765_Source data EV Figure 2/EMM-2025-21765_source data EV Figure 2g/
- __MACOSX/EMM-2025-21765_Source data EV Figure 2/._EMM-2025-21765_source data EV Figure 2g
- EMM-2025-21765_Source data EV Figure 2/EMM-2025-21765_source data EV Figure 2e/
- __MACOSX/EMM-2025-21765_Source data EV Figure 2/._EMM-2025-21765_source data EV Figure 2e
- EMM-2025-21765_Source data EV Figure 2/EMM-2025-21765_source data EV Figure 2b/
- __MACOSX/EMM-2025-21765_Source data EV Figure 2/._EMM-2025-21765_source data EV Figure 2b
- EMM-2025-21765_Source data EV Figure 2/EMM-2025-21765_source data EV Figure 2l/
- __MACOSX/EMM-2025-21765_Source data EV Figure 2/._EMM-2025-21765_source data EV Figure 2l
- EMM-2025-21765_Source data EV Figure 2/EMM-2025-21765_source data EV Figure 2m/
- __MACOSX/EMM-2025-21765_Source data EV Figure 2/._EMM-2025-21765_source data EV Figure 2m
- EMM-2025-21765_Source data EV Figure 2/EMM-2025-21765_source data EV Figure 2j/
- __MACOSX/EMM-2025-21765_Source data EV Figure 2/._EMM-2025-21765_source data EV Figure 2j
- EMM-2025-21765_Source data EV Figure 2/EMM-2025-21765_source data EV Figure 2d/
- __MACOSX/EMM-2025-21765_Source data EV Figure 2/._EMM-2025-21765_source data EV Figure 2d
- EMM-2025-21765_Source data EV Figure 2/EMM-2025-21765_source data EV Figure 2a/Numerical data EV figure 2a.xlsx
- __MACOSX/EMM-2025-21765_Source data EV Figure 2/EMM-2025-21765_source data EV Figure 2a/._Numerical data EV figure 2a.xlsx
- EMM-2025-21765_Source data EV Figure 2/EMM-2025-21765_source data EV Figure 2f/Numerical data EV figure 2f.xlsx
- __MACOSX/EMM-2025-21765_Source data EV Figure 2/EMM-2025-21765_source data EV Figure 2f/._Numerical data EV figure 2f.xlsx
- EMM-2025-21765_Source data EV Figure 2/EMM-2025-21765_source data EV Figure 2h/Numerical data EV figure 2h.xlsx
- __MACOSX/EMM-2025-21765_Source data EV Figure 2/EMM-2025-21765_source data EV Figure 2h/._Numerical data EV figure 2h.xlsx
- EMM-2025-21765_Source data EV Figure 2/EMM-2025-21765_source data EV Figure 2g/Numerical data EV figure 2g.xlsx
- __MACOSX/EMM-2025-21765_Source data EV Figure 2/EMM-2025-21765_source data EV Figure 2g/._Numerical data EV figure 2g.xlsx
- EMM-2025-21765_Source data EV Figure 2/EMM-2025-21765_source data EV Figure 2e/Numerical data EV figure 2e.xlsx
- __MACOSX/EMM-2025-21765_Source data EV Figure 2/EMM-2025-21765_source data EV Figure 2e/._Numerical data EV figure 2e.xlsx
- EMM-2025-21765_Source data EV Figure 2/EMM-2025-21765_source data EV Figure 2b/Numerical data EV figure 2b.xlsx
- __MACOSX/EMM-2025-21765_Source data EV Figure 2/EMM-2025-21765_source data EV Figure 2b/._Numerical data EV figure 2b.xlsx
- EMM-2025-21765_Source data EV Figure 2/EMM-2025-21765_source data EV Figure 2l/Numerical data EV figure 2l.xlsx
- __MACOSX/EMM-2025-21765_Source data EV Figure 2/EMM-2025-21765_source data EV Figure 2l/._Numerical data EV figure 2l.xlsx
- EMM-2025-21765_Source data EV Figure 2/EMM-2025-21765_source data EV Figure 2m/Numerical data EV figure 2m.xlsx
- __MACOSX/EMM-2025-21765_Source data EV Figure 2/EMM-2025-21765_source data EV Figure 2m/._Numerical data EV figure 2m.xlsx
- EMM-2025-21765_Source data EV Figure 2/EMM-2025-21765_source data EV Figure 2j/Numerical data EV figure 2j.xlsx
- __MACOSX/EMM-2025-21765_Source data EV Figure 2/EMM-2025-21765_source data EV Figure 2j/._Numerical data EV figure 2j.xlsx
- EMM-2025-21765_Source data EV Figure 2/EMM-2025-21765_source data EV Figure 2d/Western blot EV figure 2d.tif
- __MACOSX/EMM-2025-21765_Source data EV Figure 2/EMM-2025-21765_source data EV Figure 2d/._Western blot EV figure 2d.tif
- EMM-2025-21765_Source data EV Figure 2/EMM-2025-21765_source data EV Figure 2d/Numerical data EV figure 2d.xlsx
- __MACOSX/EMM-2025-21765_Source data EV Figure 2/EMM-2025-21765_source data EV Figure 2d/._Numerical data EV figure 2d.xlsx
