# Supplementary material for: ER stress induced mitochondrial dysfunction drives Treg instability in coronary artery disease
Source: EMBO Mol Med. 2025 Oct 21;17(12):3250–74. doi: 10.1038/s44321-025-00322-3 (PMC12686412; doi:10.1038/s44321-025-00322-3)
Supplement: Supplementary file 8 — Figure EV2 Source Data [file 44321_2025_322_MOESM8_ESM.zip › EMM-2025-21765_Source data EV Figure 2/EMM-2025-21765_source data EV Figure 2a/Numerical data EV figure 2a.xlsx]

## Sheet: EV Figure 2a
	Frequency of TMRM- Tregs
	Untreated_24h	Tunicamycin_24h
Donor 1	3.67	4.69
Donor 2	4.84	5.76
Donor 3	2.63	4.43
Donor 4	1.9	3.94
