# Supplementary material for: ER stress induced mitochondrial dysfunction drives Treg instability in coronary artery disease
Source: EMBO Mol Med. 2025 Oct 21;17(12):3250–74. doi: 10.1038/s44321-025-00322-3 (PMC12686412; doi:10.1038/s44321-025-00322-3)
Supplement: Supplementary file 8 — Figure EV2 Source Data [file 44321_2025_322_MOESM8_ESM.zip › EMM-2025-21765_Source data EV Figure 2/EMM-2025-21765_source data EV Figure 2f/Numerical data EV figure 2f.xlsx]

## Sheet: EV 2f
	Percent Tregs with elongated mitochondrial morphology
	Untreated	Tunica_24	Tunica_48
Donor 1	42.8571	55	48.1482
Donor 2	36.8421	32.2581	44
Donor 3	38.4615	47.3684	48
