# Supplementary material for: ER stress induced mitochondrial dysfunction drives Treg instability in coronary artery disease
Source: EMBO Mol Med. 2025 Oct 21;17(12):3250–74. doi: 10.1038/s44321-025-00322-3 (PMC12686412; doi:10.1038/s44321-025-00322-3)
Supplement: Supplementary file 8 — Figure EV2 Source Data [file 44321_2025_322_MOESM8_ESM.zip › EMM-2025-21765_Source data EV Figure 2/EMM-2025-21765_source data EV Figure 2h/Numerical data EV figure 2h.xlsx]

## Sheet: EV2h
	MFI TMRM/MTG
	Tregs	ExTregs
Donor 1	0.864943	0.404844
Donor 2	0.830398	0.484986
Donor 3	1	0.38637
