# Supplementary material for: ER stress induced mitochondrial dysfunction drives Treg instability in coronary artery disease
Source: EMBO Mol Med. 2025 Oct 21;17(12):3250–74. doi: 10.1038/s44321-025-00322-3 (PMC12686412; doi:10.1038/s44321-025-00322-3)
Supplement: Supplementary file 8 — Figure EV2 Source Data [file 44321_2025_322_MOESM8_ESM.zip › EMM-2025-21765_Source data EV Figure 2/EMM-2025-21765_source data EV Figure 2g/Numerical data EV figure 2g.xlsx]

## Sheet: EV 2g
		Relative Mitochondrial dependence by SCENITH
	Untreated	Tunica_24	Tunica_48
Donor 1	100	133.806	116.513
Donor 2	100	126.812	108.924
Donor 3	100	119.611	88.4402
