# Supplementary material for: ER stress induced mitochondrial dysfunction drives Treg instability in coronary artery disease
Source: EMBO Mol Med. 2025 Oct 21;17(12):3250–74. doi: 10.1038/s44321-025-00322-3 (PMC12686412; doi:10.1038/s44321-025-00322-3)
Supplement: Supplementary file 8 — Figure EV2 Source Data [file 44321_2025_322_MOESM8_ESM.zip › EMM-2025-21765_Source data EV Figure 2/EMM-2025-21765_source data EV Figure 2e/Numerical data EV figure 2e.xlsx]

## Sheet: EV2e
		Relative MFI of mitotracker
	Untreated	Tunica_24	Tunica_48
Donor 2	100	122.917	93.9976
Donor 3	100	119.426	82.6336
Donor 4	100	117.594	85.9978
Donor 5	100	85.6335	99.3762
Donor 6	100	76.2678	77.92
Donor 7	100	77.1222	86.608
