# Supplementary material for: ER stress induced mitochondrial dysfunction drives Treg instability in coronary artery disease
Source: EMBO Mol Med. 2025 Oct 21;17(12):3250–74. doi: 10.1038/s44321-025-00322-3 (PMC12686412; doi:10.1038/s44321-025-00322-3)
Supplement: Supplementary file 8 — Figure EV2 Source Data [file 44321_2025_322_MOESM8_ESM.zip › EMM-2025-21765_Source data EV Figure 2/EMM-2025-21765_source data EV Figure 2l/Numerical data EV figure 2l.xlsx]

## Sheet: EV 2l
	Frequency of cells with low TMRM retention
	Tregs	exTregs
Donor 1	13.8	33
Donor 2	28.1	33.3
Donor 3	15.5	39
Donor 4	44.5	46.2
Donor 5	17.9	42.9
Donor 6	19.6	19.1
Donor 7	27	39.7
