# Supplementary material for: ER stress induced mitochondrial dysfunction drives Treg instability in coronary artery disease
Source: EMBO Mol Med. 2025 Oct 21;17(12):3250–74. doi: 10.1038/s44321-025-00322-3 (PMC12686412; doi:10.1038/s44321-025-00322-3)
Supplement: Supplementary file 8 — Figure EV2 Source Data [file 44321_2025_322_MOESM8_ESM.zip › EMM-2025-21765_Source data EV Figure 2/EMM-2025-21765_source data EV Figure 2m/Numerical data EV figure 2m.xlsx]

## Sheet: EV2m
	Frequency of IFNg+ Tregs				Frequency of TNF+ Tregs
	Untreated	TBHP				Untreated	TBHP
Donor 1	5.19	26			Donor 1	4.76	29.8
Donor 2	10.4	36.1			Donor 2	15.4	42.3
Donor 3	7.83	14.3			Donor 3	23.2	45
Donor 4	3.31	44.8
