# Supplementary material for: ER stress induced mitochondrial dysfunction drives Treg instability in coronary artery disease
Source: EMBO Mol Med. 2025 Oct 21;17(12):3250–74. doi: 10.1038/s44321-025-00322-3 (PMC12686412; doi:10.1038/s44321-025-00322-3)
Supplement: Supplementary file 8 — Figure EV2 Source Data [file 44321_2025_322_MOESM8_ESM.zip › EMM-2025-21765_Source data EV Figure 2/EMM-2025-21765_source data EV Figure 2j/Numerical data EV figure 2j.xlsx]

## Sheet: EV2j
	TPM_PRKN			TPM_SQSTM1
	Treg	ExTreg			Treg	ExTreg
Donor 1	0.007951	0.003113		Donor 1	201.437	39.7475
Donor 2	0.03197	0.007134		Donor 2	173.524	63.8874
Donor 3	0.010692	0.022997		Donor 3	175.539	40.8213
Donor 4	0.025681	3.93e-05		Donor 4	160.194	86.5335
Donor 5	0.006114	5.63e-05		Donor 5	183.97	52.7426
Donor 6	0.024669	0.008176		Donor 6	193.695	55.4656
Donor 7	0.024434	0.00182		Donor 7	190.8	81.3402
