# Supplementary material for: ER stress induced mitochondrial dysfunction drives Treg instability in coronary artery disease
Source: EMBO Mol Med. 2025 Oct 21;17(12):3250–74. doi: 10.1038/s44321-025-00322-3 (PMC12686412; doi:10.1038/s44321-025-00322-3)
Supplement: Supplementary file 8 — Figure EV2 Source Data [file 44321_2025_322_MOESM8_ESM.zip › EMM-2025-21765_Source data EV Figure 2/EMM-2025-21765_source data EV Figure 2d/Numerical data EV figure 2d.xlsx]

## Sheet: EV2d
		Adjusted band volumes
	Actin	PINK1	PINK1/ACTIN	Normalized PINK1
Untreated	5266806	6513276	1.23667	1
Tunicamycin 24h	3644865	702108	0.192629	0.155765
