# Supplementary material for: ER stress induced mitochondrial dysfunction drives Treg instability in coronary artery disease
Source: EMBO Mol Med. 2025 Oct 21;17(12):3250–74. doi: 10.1038/s44321-025-00322-3 (PMC12686412; doi:10.1038/s44321-025-00322-3)
Supplement: Supplementary file 9 — Figure EV4 Source Data [file 44321_2025_322_MOESM9_ESM.zip]

Archive with 18 entries (13 files):
- EMM-2025-21765_Source data EV Figure 4/
- __MACOSX/._EMM-2025-21765_Source data EV Figure 4
- EMM-2025-21765_Source data EV Figure 4/EMM-2025-21765_Source data_EV Figure 4e/
- __MACOSX/EMM-2025-21765_Source data EV Figure 4/._EMM-2025-21765_Source data_EV Figure 4e
- EMM-2025-21765_Source data EV Figure 4/EMM-2025-21765_Source data_EV Figure 4b/
- __MACOSX/EMM-2025-21765_Source data EV Figure 4/._EMM-2025-21765_Source data_EV Figure 4b
- EMM-2025-21765_Source data EV Figure 4/EMM-2025-21765_Source data_EV Figure 4d/
- __MACOSX/EMM-2025-21765_Source data EV Figure 4/._EMM-2025-21765_Source data_EV Figure 4d
- EMM-2025-21765_Source data EV Figure 4/EMM-2025-21765_Source data_EV Figure 4a/
- __MACOSX/EMM-2025-21765_Source data EV Figure 4/._EMM-2025-21765_Source data_EV Figure 4a
- EMM-2025-21765_Source data EV Figure 4/EMM-2025-21765_Source data_EV Figure 4e/Numerical data EV figure 4e.xlsx
- __MACOSX/EMM-2025-21765_Source data EV Figure 4/EMM-2025-21765_Source data_EV Figure 4e/._Numerical data EV figure 4e.xlsx
- EMM-2025-21765_Source data EV Figure 4/EMM-2025-21765_Source data_EV Figure 4b/EV figure 4b.xlsx
- __MACOSX/EMM-2025-21765_Source data EV Figure 4/EMM-2025-21765_Source data_EV Figure 4b/._EV figure 4b.xlsx
- EMM-2025-21765_Source data EV Figure 4/EMM-2025-21765_Source data_EV Figure 4d/Numerical data EV figure 4d.xlsx
- __MACOSX/EMM-2025-21765_Source data EV Figure 4/EMM-2025-21765_Source data_EV Figure 4d/._Numerical data EV figure 4d.xlsx
- EMM-2025-21765_Source data EV Figure 4/EMM-2025-21765_Source data_EV Figure 4a/Numerical data EV figure 4a.xlsx
- __MACOSX/EMM-2025-21765_Source data EV Figure 4/EMM-2025-21765_Source data_EV Figure 4a/._Numerical data EV figure 4a.xlsx
