# Supplementary material for: ER stress induced mitochondrial dysfunction drives Treg instability in coronary artery disease
Source: EMBO Mol Med. 2025 Oct 21;17(12):3250–74. doi: 10.1038/s44321-025-00322-3 (PMC12686412; doi:10.1038/s44321-025-00322-3)
Supplement: Supplementary file 9 — Figure EV4 Source Data [file 44321_2025_322_MOESM9_ESM.zip › EMM-2025-21765_Source data EV Figure 4/EMM-2025-21765_Source data_EV Figure 4e/Numerical data EV figure 4e.xlsx]

## Sheet: EV4e
	Relative MFI of ER Tracker
	CD4+_Healthy	CD4+_CAD
Donor 1	100	130.666
Donor 2	99.4489	127.12
Donor 3	89.1719	108.79
Donor 4	94.703	108.033
Donor 5	116.676	135.465
Donor 6	100	179.815
