# Supplementary material for: ER stress induced mitochondrial dysfunction drives Treg instability in coronary artery disease
Source: EMBO Mol Med. 2025 Oct 21;17(12):3250–74. doi: 10.1038/s44321-025-00322-3 (PMC12686412; doi:10.1038/s44321-025-00322-3)
Supplement: Supplementary file 9 — Figure EV4 Source Data [file 44321_2025_322_MOESM9_ESM.zip › EMM-2025-21765_Source data EV Figure 4/EMM-2025-21765_Source data_EV Figure 4b/EV figure 4b.xlsx]

## Sheet: EV 4b
Relative MFI of Annexin V				Relative MFI of Annexin V
Untreated	OxLDL			Untreated	IFNg
100	114.533			100	118.52
100	112.903			100	120.37
100	111.03			100	148.4
100	136.01			100	113.59
