# Supplementary material for: ER stress induced mitochondrial dysfunction drives Treg instability in coronary artery disease
Source: EMBO Mol Med. 2025 Oct 21;17(12):3250–74. doi: 10.1038/s44321-025-00322-3 (PMC12686412; doi:10.1038/s44321-025-00322-3)
Supplement: Supplementary file 9 — Figure EV4 Source Data [file 44321_2025_322_MOESM9_ESM.zip › EMM-2025-21765_Source data EV Figure 4/EMM-2025-21765_Source data_EV Figure 4d/Numerical data EV figure 4d.xlsx]

## Sheet: EV4d
	Average expression
Sample	F Blood 1	J Blood 2	F Plaque 1	J Plaque 2
HSPA5	0.457364	0.751412	0.707692	0.873684
XBP1	0.666667	0.683616	0.769231	0.768421
DNAJC3	0.20155	0.299435	0.296154	0.410526
ERN1	0.209302	0.293785	0.273077	0.547368
DDIT3	0.0542636	0.101695	0.226923	0.242105
DDIT4	0.44186	0.186441	1.90769	1.71579
EIF4A1	0.302326	0.305085	0.680769	0.6
CASP3	0.0775194	0.124294	0.103846	0.178947
ANXA1	1.75969	2.56497	2.46538	3.41053
DNAJA1	0.689922	0.745763	1.46923	1.53684
