# Supplementary material for: ER stress induced mitochondrial dysfunction drives Treg instability in coronary artery disease
Source: EMBO Mol Med. 2025 Oct 21;17(12):3250–74. doi: 10.1038/s44321-025-00322-3 (PMC12686412; doi:10.1038/s44321-025-00322-3)
Supplement: Supplementary file 9 — Figure EV4 Source Data [file 44321_2025_322_MOESM9_ESM.zip › EMM-2025-21765_Source data EV Figure 4/EMM-2025-21765_Source data_EV Figure 4a/Numerical data EV figure 4a.xlsx]

## Sheet: EV4a
	Frequency of CD25+CD127- Tregs (in total CD4+CD8- cells)					Frequency of CD25+CD127- Tregs (in total CD4+CD8- cells)
	Untreated	OxLDL				Untreated	IFNg
	2.85	2.59				2.85	2.52
	7.19	5.85				7.19	5.97
	2.32	2.05				2.32	2.02
	6.64	4.02				6.64	6.3
	4.42	3.46				4.07	3.84
	3.33	3.07				4.02	3.79
	5.99	4.93				3.33	2.98
	5.36	5.24				5.99	5.59
						5.36	5.5
